# Supplementary material for: Comprehensive Analysis of Prognostic and immune infiltrates for FOXPs Transcription Factors in Human Breast Cancer
Source: Sci Rep. 2022 May 25;12:8896. doi: 10.1038/s41598-022-12954-3 (PMC9132954; doi:10.1038/s41598-022-12954-3)
Supplement: Supplementary file 1 — Supplementary Table S1. [file 41598_2022_12954_MOESM1_ESM.xlsx]

## Sheet: Sheet1
	Table S1. Comparison prediction performances of promising biomarker for BRCA
	Models	AUC	cutoff	Accuracy	sensitivity	Specificity
	FOXP1	0.530（CI95%: 0.496-0.565）	5.23	0.862	0.233	0.86
	FOXP2	0.927（CI95%: 0.912-0.942）	1.101	0.968	0.861	0.894
	FOXP3	0.932（CI95%: 0.918-0.946）	0.996	0.957	0.848	0.856
	FOXP4	0.764（CI95%: 0.737-0.790）	4.896	0.928	0.564	0.836
	ERBB2	0.801（CI95%: 0.774-0.828）	6.163	0.9	0.742	0.688
	BRCA1	0.861 (CI95%: 0.841-0.881)	2.37	0.973	0.659	0.932
	BRCA2	0.849 (CI95%: 0.828-0.871)	1.319	0.957	0.686	0.884
