# Supplementary material for: Comprehensive Analysis of Prognostic and immune infiltrates for FOXPs Transcription Factors in Human Breast Cancer
Source: Sci Rep. 2022 May 25;12:8896. doi: 10.1038/s41598-022-12954-3 (PMC9132954; doi:10.1038/s41598-022-12954-3)
Supplement: Supplementary file 2 — Supplementary Table S2. [file 41598_2022_12954_MOESM2_ESM.xlsx]

## Sheet: Sheet1
	Table S2 The GO and KEGG function enrichment analysis of FOXPs and neighbor genes in BRCA
	ONTOLOGY	ID	Description	GeneRatio	BgRatio	pvalue	p.adjust	qvalue
	BP	GO:0045589	regulation of regulatory T cell differentiation	5/52	32/18670	2.62e-08	1.77e-05	1.16e-05
	BP	GO:0045066	regulatory T cell differentiation	5/52	34/18670	3.6e-08	1.77e-05	1.16e-05
	BP	GO:0030098	lymphocyte differentiation	10/52	353/18670	4.02e-08	1.77e-05	1.16e-05
	BP	GO:1902105	regulation of leukocyte differentiation	9/52	272/18670	5.51e-08	1.82e-05	1.19e-05
	BP	GO:0035710	CD4-positive, alpha-beta T cell activation	6/52	92/18670	2.06e-07	5.43e-05	3.57e-05
	CC	GO:0000118	histone deacetylase complex	4/52	58/19717	1.64e-05	0.00069	0.000501
	CC	GO:0005667	transcription factor complex	7/52	365/19717	4.6e-05	0.000965	0.000701
	CC	GO:0000790	nuclear chromatin	6/52	377/19717	0.000455	0.006	0.005
	CC	GO:0044798	nuclear transcription factor complex	4/52	201/19717	0.002	0.02	0.015
	CC	GO:0090575	RNA polymerase II transcription factor complex	3/52	163/19717	0.009	0.077	0.056
	MF	GO:0001228	DNA-binding transcription activator activity, RNA polymerase II-specific	12/52	439/17697	3.93e-09	3.89e-07	2.61e-07
	MF	GO:0001227	DNA-binding transcription repressor activity, RNA polymerase II-specific	7/52	242/17697	6.49e-06	0.000204	0.000137
	MF	GO:0035258	steroid hormone receptor binding	5/52	92/17697	7.29e-06	0.000204	0.000137
	MF	GO:0050681	androgen receptor binding	4/52	44/17697	8.25e-06	0.000204	0.000137
	MF	GO:0035257	nuclear hormone receptor binding	5/52	152/17697	8.21e-05	0.002	0.001
	KEGG	hsa04659	Th17 cell differentiation	6/21	107/8076	2.17e-07	2.1e-05	1.67e-05
	KEGG	hsa04068	FoxO signaling pathway	5/21	131/8076	1.72e-05	0.000833	0.00066
	KEGG	hsa04660	T cell receptor signaling pathway	4/21	104/8076	0.000131	0.004	0.003
	KEGG	hsa05321	Inflammatory bowel disease	3/21	65/8076	0.000597	0.014	0.011
	KEGG	hsa04658	Th1 and Th2 cell differentiation	3/21	92/8076	0.002	0.032	0.025
